# Supplementary material for: A comparative multi-method re-analysis of the longitudinal evidence for causal intergroup contact effects on attitudes
Source: Commun Psychol. 2026 Jul 15;4:107. doi: 10.1038/s44271-026-00495-8 (PMC13372666; doi:10.1038/s44271-026-00495-8)
Supplement: Supplementary file 4 — Supplementary Data 1 - Details of literature search [file 44271_2026_495_MOESM4_ESM.xlsx]

## Sheet: Tabelle1
Supplementary Table 2: Detailed Literature Review
We only reported one exclusion reason per study so that the number of excluded studies per exclusion criteria sums up to indicate the total number of excluded studies in Figure 1 of the manuscript. However, multiple exclusion criteria (e.g., intervention and N < 100) might apply to the excluded studies.
Reference	At least three measurement waves	Includes natural or designed intervention	Assessment outgroup attitudes	N ≥ 100 participants	Further comments regarding in-/exclusion	Raw data available	Covariance matrix available	Inclusion in Re-Analysis
Aboud et al. (2003)	No	/	/	/	/	/	/	/
Aboud et al. (2015)	No	/	/	/	/	/	/	/
Al Ramiah & Hewstone (2012)	No	/	/	/	/	/	/	/
Al Ramiah et al. (2015)	No	/	/	/	/	/	/	/
Anderssen (2002)	No	/	/	/	/	/	/	/
Asbrock et al. (2012)	No	/	/	/	/	/	/	/
Bagci et al. (2022)	Yes	No	Yes	Yes	/	Yes	/	Yes
Barlow et al. (2019)	Yes	No	Yes	Yes	/	Yes	/	Yes
Benatov et al. (2021)	Yes	Yes	/	/	/	/	/	/
Berger et al. (2015)	No	/	/	/	/	/	/	/
Berger et al. (2016)	Yes	Yes	/	/	/	/	/	/
Berger et al. (2018)	No	/	/	/	/	/	/	/
Binder et al. (2009)	No	/	/	/	/	/	/	/
Birtel et al. (2020)	No (10)	/	/	/	/	/	/	/
Bohman & Miklikowska (2021)	Yes	No	Yes	Yes	/	No	Yes	Yes
Bohmert & DeMaris (2015)	Yes	No	Yes	Yes	/	Yes	/	Yes
Bohrer et al. (2019)	Yes	No	Yes	Yes	/	Yes	/	Yes
Boulden (2006)	No	/	/	/	/	/	/	/
Bowman & Griffing (2012)	Yes	No	Yes	Yes	Similar data to Fischer (2011), contact measure only available for two waves	/	/	/
Bowman & Park (2015)	Yes	No	Yes	Yes	Similar data to Fischer (2011), contact measure only available for two waves	/	/	/
Bracegirdle et al. (2022)	Yes	No	Yes	Yes	/	Yes	/	Yes
Bratt (2008)	Yes	Yes	/	/	/	/	/	/
Brown et al. (2007)	No	/	/	/	/	/	/	/
Bruneau et al. (2020)	No	/	/	/	/	/	/	/
Cadenas et al. (2018)	No	/	/	/	/	/	/	/
Carew et al. (2019)	No	/	/	/	/	/	/	/
Cecchetti et al. (2021)	No	/	/	/	/	/	/	/
Cernat (2017)	Yes	No	Yes	Yes	/	Yes	/	Yes
Christ et al. (2010)	No	/	/	/	/	/	/	/
Christ et al. (2014)	No	/	/	/	/	/	/	/
Corrigan et al. (2002)	No	/	/	/	/	/	/	/
Dejaeghere et al. (2012)	No (20)	/	/	/	/	/	/	/
Dhont et al. (2012)	No	/	/	/	/	/	/	/
Dhont et al. (2014)	No	/	/	/	/	/	/	/
Eller & Abrams (2003)	No	/	/	/	/	/	/	/
Eller & Abrams (2004)	No	/	/	/	/	/	/	/
Eller et al. (2011)	No	/	/	/	/	/	/	/
Eller et al. (2012)	No	/	/	/	/	/	/	/
Eller et al. (2017)	Yes	Yes	/	/	/	/	/	/
Enos (2014)	No	/	/	/	/	/	/	/
Er-rafiy et al. (2010)	No	/	/	/	/	/	/	/
Ertmer et al. (2011)	No	/	/	/	/	/	/	/
Feddes et al. (2009)	No (30)	/	/	/	/	/	/	/
Fischer (2011)	Yes	No	Yes	Yes	Only two waves of contact measures available in the data	/	/	/
Fisher (2015)	No	/	/	/	/	/	/	/
Geeraert et al. (2014)	Yes	Yes	/	/	/	/	/	/
Giacobbe et al. (2013)	No	/	/	/	/	/	/	/
Gleibs et al. (2010)	No	/	/	/	/	/	/	/
Gómez et al. (2013)	No	/	/	/	/	/	/	/
González et al. (2017)	No	/	/	/	/	/	/	/
Graham (2018)	Yes	No	Yes	Yes	/	No	No	No
Greenland & Brown (1999)	Yes	No	Yes	No	/	/	/	/
Grütter et al. (2018)	No	/	/	/	/	/	/	/
Gu et al. (2016)	No	/	/	/	/	/	/	/
Guffler & Wagner (2017)	Yes	Yes	/	/	/	/	/	/
Hackler et al. (2016)	No	/	/	/	/	/	/	/
Hamaideh & Mudallal (2009)	No	/	/	/	/	/	/	/
Hamilton & Bishop (1976)	No (40)	/	/	/	/	/	/	/
Hassanein (2015)	No	/	/	/	/	/	/	/
Hässler et al. (2019)	Yes	No	Yes	Yes	/	Yes	/	Yes
Hoskin et al. (2019)	No	/	/	/	/	/	/	/
Husnu et al. (2016)	No	/	/	/	/	/	/	/
Jasinskaya-Lahti et al. (2012)	No	/	/	/	/	/	/	/
Jugert et al. (2011)	Yes	No	Yes	Yes	/	Yes	/	Yes
Kenworthy et al. (2016)	No	/	/	/	/	/	/	/
Knecht & Martinez (2009)	No	/	/	/	/	/	/	/
Komatsu et al. (2021)	Yes	No	No	/	/	/	/	/
Koschate et al. (2012)	Yes	No	No	/	/	/	/	/
Kotzur & Wagner (2021)	Yes	No	Yes	Yes	/	Yes	/	Yes
Kropiunigg & Pabst (2007)	Yes	Yes	/	/	/	/	/	/
Kuchenbrandt et al. (2014)	Yes	Yes	/	/	/	/	/	/
Laurence et al. (2019)	No	/	/	/	/	/	/	/
Lawson et al. (2017)	No	/	/	/	/	/	/	/
Lazovsky (2007)	No	/	/	/	/	/	/	/
Levin et al. (2003)	Yes	No	Yes	Yes	/	Yes	/	Yes
Levin et al. (2007)	Yes	No	Yes	Yes	/	Yes	/	Yes
Liang & Alimo (2005)	No (50)	/	/	/	/	/	/	/
Lönnqvist et al. (2012)	Yes	Yes	/	/	/	/	/	/
Lopez (2004)	No	/	/	/	/	/	/	/
Lynch et al. (2019)	Yes	Yes	/	/	/	/	/	/
Mähönen & Jasinskaja-Lahti (2016)	No	/	/	/	/	/	/	/
Mallett et al. (2016)	Yes	No	No	/	/	/	/	/
Mana (2019)	No	/	/	/	/	/	/	/
Maras & Brown (1996)	Yes	Yes	/	/	/	/	/	/
McClelland & Linnander (2006)	No	/	/	/	/	/	/	/
Meleady et al. (2019)	No	/	/	/	/	/	/	/
Merrilees et al. (2018)	Yes	No	Yes	Yes	Only two waves of contact measures available in the data	/	/	/
Migacheva & Tropp (2012)	No	/	/	/	/	/	/	/
Miklikowska (2017)	Yes	No	Yes	Yes	Data are similar to Bohman & Miklikowska (2021)	No	No	No, removed as a duplicate
Motti-Stefanidi et al. (2020)	Yes	No	No	/	/	/	/	/
Moyer-Gusé et al. (2019)	No	/	/	/	/	/	/	/
Munniksma et al. (2013)	Yes	No	Yes	Yes	/	No	No	No
Neville et al. (2014)	Yes	No	No	/	/	/	/	/
Nordstrom (2015)	Yes	Yes	/	/	/	/	/	/
Onyeador et al. (2020)	Yes	No	Yes	Yes	The target of the contact measures changed over time	/	/	/
Page-Gould et al. (2008)	No	/	/	/	/	/	/	/
Pehar et al. (2022)	No	/	/	/	/	/	/	/
Pelts & Galambos (2017)	No (60)	/	/	/	/	/	/	/
Pettigrew (2009)	No	/	/	/	/	/	/	/
Pfister et al. (2020)	No	/	/	/	/	/	/	/
Prior & Sargent-Cox (2014)	No	/	/	/	/	/	/	/
Ramos et al. (2015)	No	/	/	/	/	/	/	/
Rivas-Drake et al. (2019)	Yes	No	Yes	Yes	/	No	No	No
Schiappa et al. (2005)	No	/	/	/	/	/	/	/
Schmidt et al. (2014)	No	/	/	/	/	/	/	/
Schofield (1979)	No	/	/	/	/	/	/	/
Schofield et al. (2010)	Yes	No	Yes	Yes	/	No	No	No
Schrieff et al. (2010)	Yes	No	Yes	No	/	/	/	/
Schroeder & Risen (2016)	No	/	/	/	/	/	/	/
Schumann et al. (2017)	No	/	/	/	/	/	/	/
Shelton & Richeson (2005)	No (70)	/	/	/	/	/	/	/
Shook & Fazio (2008)	No	/	/	/	/	/	/	/
Shook et al. (2016)	No	/	/	/	/	/	/	/
Stark (2015)	Yes	No	Yes	Yes	/	Yes	/	Yes
Stephan & Rosenfield (1978)	No	/	/	/	/	/	/	/
Stough-Hunter et al. (2016)	No	/	/	/	/	/	/	/
Swart et al. (2011)	Yes	No	Yes	Yes	/	Yes	/	Yes
Tausch et al. (2010)	No	/	/	/	/	/	/	/
Ten Berge et al. (2017)	No	/	/	/	/	/	/	/
Titzmann & Silbereisen (2009)	Yes	No	No	/	/	/	/	/
Titzmann et al. (2015)	Yes	No	Yes	Yes	Only two waves of contact measures available in the data	/	/	/
Tompkins et al. (2015)	No	/	/	/	/	/	/	/
Trail et al. (2009)	Yes	No	No	/	/	/	/	/
Trifiletti et al. (2019)	No	/	/	/	/	/	/	/
Tropp et al. (2012)	Yes	No	No	/	/	/	/	/
Turner & Feddes (2011)	No	/	/	/	/	/	/	/
Tusicisny (2017)	No (80)	/	/	/	/	/	/	/
Van Laar et al. (2005)	Yes	No	Yes	Yes	/	Yes	/	Yes
Van Zalk et al. (2013)	Yes	No	Yes	Yes	/	Yes	/	Yes
Van Zalk et al. (2021)	Yes	Yes	/	/	/	/	/	/
Vezzali et al. (2010)	No	/	/	/	/	/	/	/
Vezzali et al. (2015)	No	/	/	/	/	/	/	/
Vezzali et al. (2023)	Yes	No	Yes	Yes	/	No	Yes	Yes
Wagner et al. (2008)	Yes	No	Yes	Yes	/	Yes	/	Yes
Walther et al. (2015)	No	/	/	/	/	/	/	/
White & Abu-Rayya (2012)	Yes	Yes	/	/	/	/	/	/
White et al. (2014)	Yes	Yes	/	/	/	/	/	/
White et al. (2019)	No	/	/	/	/	/	/	/
Wölfer & Hewstone (2018)	Yes	No	Yes	Yes	/	Yes	/	Yes
Wölfer et al. (2016)	Yes	No	Yes	Yes	/	No	Yes	Partially (2 datasets had to be removed because on non-convergence)
Wölfer et al. (2017)	No	/	/	/	/	/	/	/
Wölfer et al. (2019)	Yes	No	/	Yes	/	No	Yes	Yes
Wolsko et al. (2003)	No	/	/	/	/	/	/	/
Wortley & Homel (1995)	Yes	Yes	/	/	/	/	/	/
Zagefka et al. (2009)	No	/	/	/	/	/	/	/
TOTAL	87	16	8	2	6	17
