# Supplementary material for: A comparative multi-method re-analysis of the longitudinal evidence for causal intergroup contact effects on attitudes
Source: Commun Psychol. 2026 Jul 15;4:107. doi: 10.1038/s44271-026-00495-8 (PMC13372666; doi:10.1038/s44271-026-00495-8)
Supplement: Supplementary file 5 — Supplementary Data 2 - Variance distribution within- and between-person level [file 44271_2026_495_MOESM5_ESM.xlsx]

## Sheet: Overview
											Supplementary Table 6: Variance distribution on within- and between-person level
Study	Sample	IV 1	IV 2	DV 1	DV 2	DV3	Heywood Cases	IV1 mean between-person explained variance	IV1 range between-person explained variance	IV1 mean within-person explained variance	IV1 range within-person explained variance	IV2 mean between-person explained variance	IV2 range between-person explained variance	IV2 mean within-person explained variance	IV2 range within-person explained variance	DV1 mean between-person explained variance	DV1 range between-person explained variance	DV1 mean within-person explained variance	DV1 range within-person explained variance	DV2 mean between-person explained variance	DV2 range between-person explained variance	DV2 mean within-person explained variance	DV2 range within-person explained variance	DV3 mean between-person explained variance	DV3 range between-person explained variance	DV3 mean within-person explained variance	DV3 range within-person explained variance
Bagci et al. (2022)	/	Positive contact	Negative contact	Approach tendencies	Avoidance tendencies		/	0.226153	[0.207025-0.238144]	0.774462	[0.762129-0.793881]	0.058465	[0.046225-0.076729]	0.942242	[0.923521-0.954529]	0.386876	[0.361201-0.421201]	0.613355	[0.579121-0.64]	0.28786	[0.272484-0.309136]	0.71186	[0.690561-0.727609]
Barlow et al. (2019)	Asians	Positive contact	Negative contact	Warmth	Anger		/	0.462461	[0.4489-0.474721]	0.53734	[0.525625-0.528529]	0.339403	[0.329476-0.357604]	0.661018	[0.643204-0.670761]	0.524561	[0.516961-0.535824]	0.475093	[0.463761-0.483025]	0.365467	[0.358801-0.379456]	0.634837	[0.620944-0.641601]
	Maori	Positive contact	Negative contact	Warmth	Anger		/	0.476662	[0.443556-0.497025]	0.523639	[0.5041-0.556516]	0.379181	[0.370881-0.389376]	0.620572	[0.609961-0.628849]	0.521712	[0.5041-0.537289]	0.478937	[0.463761-0.497025]	0.404241	[0.391876-0.419904]	0.596026	[0.580644-0.6084]
	European	Positive contact	Negative contact	Warmth	Anger		/	0.416529	[0.368449-0.467856]	0.583904	[0.5329-0.632025]	0.380134	[0.3770705-0.393129]	0.622961	[0.606841-0.635209]	0.446635	[0.4356-0.466489]	0.55323	[0.5329-0.564001]	0.326454	[0.3136-0.3481]	0.673284	[0.651249-0.685584]
	Pacific Islanders	Positive contact	Negative contact	Warmth	Anger		/	0.467213	[0.455625-0.477481]	0.532934	[0.527076-0.544644]	0.33413	[0.323761-0.345744]	0.665879	[0.654481-0.675684]	0.515554	[0.506944-0.528529]	0.484447	[0.471969-0.492804]	0.343444	[0.3364-0.355216]	0.656531	[0.664225-0.652864]
Bohman & Mikilikowska (2021)	/	Positive contact (Friendships)	/	Prejudice	/		/	0.249748	[0.208849-0.286225]	0.750547	[0.714025-0.7921]					0.345118	[0.303601-0.395641]	0.654576	[0.603729-0.695556]
Bohmert & DeMaris (2014)		Positive contact (Friends)	/	Affirmative action	Commonality	/		0.274914	[0.252004-0.305809]	0.72476	[0.693889-0.748225]					0.504421	[0.430336-0.617796]	0.495561	[0.381924-0.570025]	0.280507	[0.246016-0.297025]	0.720092	[0.703921-0.753424]
Bohrer et al. (2019)	/	(Positive) Intergroup contact	/	Outgroup attitudes	/	/		0.628085	[0.614656-0.635209]	0.371843	[0.364816-0.385641]					0.644689	[0.541696-0.690561]	0.354919	[0.309136-0.458329]
Bracegirdle et al. (2022)	/	Cross-group friendship	/	Outgroup attitudes	/	/		0.646112	[0.602176-0.687241]	0.353681	[0.312481-0.3969]					0.505057	[0.312481-0.3969]	0.495083	[0.459684-0.5776]
Cernat (2017)	Teenagers	Positive contact (Friendships)	Negative contact	Outgroup attitudes/Stereotypes	Outgroup (negative) emotions	/		0.511785	[0.471969-0.583696]	0.488249	[0.416025-0.528529]	0.0537868	[0.0484-0.060025]	0.946734	[0.9409-0.952576]	0.233227	[0.215296-0.249001]	0.766992	[0.751689-0.784996]	0.148172	[0.137641-0.162409]	0.851955	[0.837225-0.863041]
	Parents	Positive contact (Friendships)	Negative contact	Outgroup attitudes/Stereotypes	Outgroup (negative) emotions	/	negativ contact t1-4 Berechnung nicht möglich	0.406333	[0.374544-0.429025]	0.594216	[0.571536-0.625681]					0.0913702	[0.263169-0.3025]	0.908687	[0.906304-0.912025]	0.28458	[0.571536-0.625681]	0.714958	[0.697225-0.736164]
Hässler et al. (2019)	/	Positive contact (Friendships)	/	Outgroup trust	/	/		0.526715	[0.5041-0.538756]	0.473473	[0.461041-0.495616]					0.491894	[0.450241-0.524176]	0.507884	[0.474721-0.549081]
Jugert et al. (2011)	/	Positive contact (Friendships)	/	(Affective) Outgroup Attitudes	Outgroup orientations	/		0.758465	[0.573049-0.912025]	0.240958	[0.087616-0.426409|					0.370521	[0.253009-0.525625]	0.629024	[0.474721-0.746496]	0.498918	[0.434281-0.595984]	0.501468	[0.404496-0.567009]
Kotzur & Wagner (2021)	/	Positive contact	Negative contact	Prejudice	/	/		0.577681	[0.508369-0.620944]	0.422166	[0.379456-0.491401]	0.464034	[0.443556-0.495616]	0.535579	[0.5041-0.556516]	0.731268	[0.693889-0.751689]	0.268606	[0.248004-0.305809]
Levin et al. (2003)	/	Outgoup friends	/	Ingroup Bias	Anxiety	/		0.536801	[0.505521-0.570025]	0.463019	[0.430336-0.494209]					0.437619	[0.405769-0.473344]	0.562049	[0.525625-0.594441]	0.414432	[0.379456-0.444889]	0.585848	[0.555025-0.620944]
Levin et al. (2007)	/	Outgroup dates	/	Ingroup Bias	Anxiety	/		0.376367	[0.334084-0.4761]	0.623572	[0.524176-0.665856]					0.434317	[0.400689-0.467856]	0.565778	[0.5329-0.599076]	0.415074	[0.380689-0.446224]	0.584699	[0.553536-0.619369]
Stark (2015)	/	Positive contact	/	Prejudice	/	/		0.532829	[0.474721-0.579121]	0.467484	[0.421201-0.525625]					0.304853	[0.292681-0.323761]	0.695618	[0.677329-0.707281]
Swart et al. (2011)	/	Positive contact (Friendships)	/	Outgroup attitudes	Negative action tendencies	Outgroup variability		0.523163	[0.487204-0.561001]	0.47703	[0.439569-0.512656]					0.316005	[0.267289-0.378225]	0.684161	[0.622521-0.732736]	0.390867	[0.3249-0.432964]	0.609306	[0.567009-0.675684]	0.260163	[0.244036-0.289444]	0.739745	[0.710649-0.755161]
van Laar et al. (2005)	Caucasians	Roommate friends	/	Outgroup attitudes	Outgroup unease	multicultural competence		0.205853	[0.180625-0.226576]	0.793983	[0.7744-0.819025]					0.448037	[0.4225-0.465124]	0.552164	[0.534361-0.5776]	0.296182	[0.269361-0.334084]	0.703727	[0.665856-0.731025]	0.328157	[0.295936-0.373321]	0.671917	[0.627264-0.703921]
	Asians	Roommate friends	/	Outgroup attitudes	Outgroup unease	multicultural competence		0.151615	[0.093025-0.219024]	0.848853	[0.781456-0.908209]					0.476316	[0.451584-0.497025]	0.52401	[0.502681-0.549081]	0.254134	[0.2116-0.306916]	0.74602	[0.693889-0.788544]	0.28512	[0.257049-0.311364]	0.71507	[0.6889-0.743044]
	Latino	Roommate friends	/	Outgroup attitudes	Outgroup unease	multicultural competence		0.087511	[0.054289-0.108241]	0.912626	[0.891136-0.946729]					0.488612	[0.481636-0.494209]	0.511236	[0.505521-0.5184]	0.262614	[0.251001-0.310249]	0.73729	[0.690561-0.763876]	0.381688	[0.345744-0.4096]	0.618807	[0.591361-0.654481]
	African American	Roommate friends	/	Outgroup attitudes	Outgroup unease	multicultural competence		0.0896843	[0.041616-0.150544]	0.910537	[0.850084-0.958441]					0.486549	[0.477481-0.497025]	0.513771	[0.502681-0.522729]	0.275158	[0.246016-0.315844]	0.724855	[0.683929-0.753424]	0.321792	[0.293764-0.349281]	0.677886	[0.649636-0.7056]
Van Zalk et al. (2022)	/	Positive contact (friendship)	/	Prejudice (Tolerance)	Xenophobia	/		0.265739	[0.065536-0.085264]	0.733954	[0.352836-0.935089]					0.443286	[0.398161-0.474721]	0.55699	[0.525625-0.602176]	0.47401	[0.454276-0.501264]	0.525819	[0.498436-0.546121]
Vezzali et al. (2022)	/	Contact Quantity	Contact Quality	Explicit positive attitudes	Explicit negative attitudes			0.116948	[0.084681-0.131044]	0.883231	[0.868624-0.915849]	0.157715	[0.114244-0.187489]	0.842031	[0.811801-0.885481]	0.164654	[0.131769-0.184041]	0.835559	[0.811801-0.868624]	0.161897	[0.113569-0.194481]	0.837956	[0.804609-0.887364]
Wagner et al. (2008)	/	Positive contact	/	Prejudice	/	/		0.744333	[0.715716-0.760384]	0.255091	[0.239121-0.284089]					0.706264	[0.685584-0.727609]	0.29367	[0.271441-0.314721]
Wölfer & Hewstone (2018)	/	Positive contact (Friends)	/	Outgroup Attitudes	/	/		0.695116	[0.613089-0.806404]	0.304856	[0.1936-0.386884]					0.42602	[0.417316-0.438244]	0.57359	[0.561001-0.582169]
Wölfer et al. (2016)	Cohort 1	Positive contact (friendship)	/	Tolerance	/	/	friendshipt1 aus Berechnung genommen	0.454234	[0.287296-0.741321]	0.545758	[0.259081-0.712336]					0.673442	[0.571536-0.915849]	0.325993	[0.082944-0.429025]
	Cohort 2	Positive contact (friendship)	/	Tolerance	/	/	tolerance t 4 aus Berechnung genommen	0.449165	[0.192721-0.603729]	0.566377	[0.418609-0.81]					0.659422	[0.519841-0.839056]	0.342793	[0.16-0.480249]
	Cohort 4	Positive contact (friendship)	/	Tolerance	/	/	friendship t3 aus Berechnung genommen	0.414991	[0.2809-0.549081]	0.584673	[0.450241-0.719104]					0.634354	[0.602176-0.651249]	0.365154	[0.349281-0.3969]
Wölfer et al. (2019)	/	Positive contact	/	Anxiety	/	/		0.581947	[0.546121-0.643204]	0.418479	[0.357604-0.454276]					0.5858	[0.546121-0.643204]	0.418479	[0.357604-0.454276]
Mean per IV/DV								0.428505		0.572056		0.270856		0.729627		0.466615		0.53358		0.326889		0.673141		0.315384		0.684685
MEAN over all Ivs/DVs								0.34968		0.650842						0.36963		0.630469

## Sheet: Bagci et al.
Bagci Avoice and Approach
Variables:
Estimate	Std,all
RI_pc
T1PosCon	0.488	0.238144	0.226153	1.00061
T2PosCon	0.455	0.207025
T3PosCon	0.483	0.233289
RI_nc		0
T1NegCon	0.277	0.076729	0.058465	1.00071
T2NegCon	0.229	0.052441
T3NegCon	0.215	0.046225
RI_app
T1app	0.615	0.378225	0.386876	1.00023
T2app	0.601	0.361201
T3app	0.649	0.421201
RI_avo
T1avo	0.531	0.281961	0.28786	0.99972
T2avo	0.556	0.309136
T3avo	0.522	0.272484
w_pc_t1
T1PosCon	0.873	0.762129	0.774462
w_pc_t2
T2PosCon	0.891	0.793881
w_pc_t3
T3PosCon	0.876	0.767376
w_nc_t1
T1NegCon	0.961	0.923521	0.942242
w_nc_t2
T2NegCon	0.974	0.948676
w_nc_t3
T3NegCon	0.977	0.954529
w_app_t1
T1app	0.788	0.620944	0.613355
w_app_t2
T2app	0.8	0.64
w_app_t3
T3app	0.761	0.579121
w_avo_t1
T1avo	0.847	0.717409	0.71186
w_avo_t2
T2avo	0.831	0.690561
w_avo_t3
T3avo	0.853	0.727609

## Sheet: Barlow
Europeans warmth and anger					Asians warmth and anger					Maori warmth and anger					Pacific warmth and anger
Latent	Variables:					Variables:					Variables:					Variables:
	Estimate	Std all		means		Estimate	Std.all		means		Estimate	Std. all		means		Estimate	Std.all		means
	RI_pc					RI_pc					RI_pc					RI_pc
	Pos.Cont.Er.T1	0.607	0.368449	0.416529	1.00043	Pos.Cnt.Asn.T1	0.670	0.4489	0.462461	0.999801	Pos.Cont.Mr.T1	0.666	0.443556	0.476662	1.0003	Ps.Cnt.Pcfc.T1	0.680	0.4624	0.467213	1.00015
	Pos.Cont.Er.T2	0.631	0.398161			Pos.Cnt.Asn.T2	0.675	0.455625			Pos.Cont.Mr.T2	0.692	0.478864			Ps.Cnt.Pcfc.T2	0.691	0.477481
	Pos.Cont.Er.T3	0.657	0.431649			Pos.Cnt.Asn.T3	0.689	0.474721			Pos.Cont.Mr.T3	0.698	0.487204			Ps.Cnt.Pcfc.T3	0.688	0.473344
	Pos.Cont.Er.T4	0.684	0.467856			Pos.Cnt.Asn.T4	0.686	0.470596			Pos.Cont.Mr.T4	0.705	0.497025			Ps.Cnt.Pcfc.T4	0.675	0.455625
	RI_nc					RI_nc		0			RI_nc					RI_nc		0
	Neg.Cont.Er.T1	0.609	0.370881	0.380134	1.00309	Neg.Cnt.Asn.T1	0.598	0.357604	0.339403	1.00042	Neg.Cont.Mr.T1	0.609	0.370881	0.379181	0.999753	Ng.Cnt.Pcfc.T1	0.588	0.345744	0.33413	1.00001
	Neg.Cont.Er.T2	0.627	0.393129			Neg.Cnt.Asn.T2	0.584	0.341056			Neg.Cont.Mr.T2	0.618	0.381924			Ng.Cnt.Pcfc.T2	0.579	0.335241
	Neg.Cont.Er.T3	0.604	0.37707			Neg.Cnt.Asn.T3	0.574	0.329476			Neg.Cont.Mr.T3	0.612	0.374544			Ng.Cnt.Pcfc.T3	0.569	0.323761
	Neg.Cont.Er.T4	0.616	0.379456			Neg.Cnt.Asn.T4	0.574	0.329476			Neg.Cont.Mr.T4	0.624	0.389376			Ng.Cnt.Pcfc.T4	0.576	0.331776
	RI_wa					RI_wa		0			RI_wa					RI_wa		0
	Warm.NZEuro.T1	0.664	0.440896	0.446635	0.999866	Warm.Asians.T1	0.732	0.535824	0.524561	1	Warm.Maori.T1	0.723	0.522729	0.521712	0.999866	Warm.Pacifc.T1	0.727	0.528529	0.515554	1
	Warm.NZEuro.T2	0.666	0.443556			Warm.Asians.T2	0.722	0.521284			Warm.Maori.T2	0.710	0.5041			Warm.Pacifc.T2	0.717	0.514089
	Warm.NZEuro.T3	0.660	0.4356			Warm.Asians.T3	0.724	0.524176			Warm.Maori.T3	0.723	0.522729			Warm.Pacifc.T3	0.712	0.506944
	Warm.NZEuro.T4	0.683	0.466489			Warm.Asians.T4	0.719	0.516961			Warm.Maori.T4	0.733	0.537289			Warm.Pacifc.T4	0.716	0.512656
	RI_an					RI_an		0			RI_an					RI_an		0
	Anger.NZEur.T1	0.590	0.3481	0.326454	0.999739	Anger.Asins.T1	0.616	0.379456	0.365467	1	Anger.Maori.T1	0.636	0.404496	0.404241	#NAME?	Anger.Pacfc.T1	0.596	0.355216	0.343444
	Anger.NZEur.T2	0.566	0.320356			Anger.Asins.T2	0.600	0.36			Anger.Maori.T2	0.626	0.391876			Anger.Pacfc.T2	0.579	0.335241
	Anger.NZEur.T3	0.560	0.3136			Anger.Asins.T3	0.599	0.358801			Anger.Maori.T3	0.633	0.400689			Anger.Pacfc.T3	0.580	0.3364
	Anger.NZEur.T4	0.569	0.323761			Anger.Asins.T4	0.603	0.363609			Anger.Maori.T4	0.648	0.419904			Anger.Pacfc.T4	0.589	0.346921
	w_pc_t1					w_pc_t1		0			w_pc_t1					w_pc_t1
	Pos.Cont.Er.T1	0.795	0.632025	0.583904		Pos.Cnt.Asn.T1	0.742	0.550564	0.53734		Pos.Cont.Mr.T1	0.746	0.556516	0.523639		Ps.Cnt.Pcfc.T1	0.733	0.537289	0.532934
	w_pc_t2					w_pc_t2					w_pc_t2					w_pc_t2
	Pos.Cont.Er.T2	0.776	0.602176			Pos.Cnt.Asn.T2	0.738	0.544644			Pos.Cont.Mr.T2	0.722	0.521284			Ps.Cnt.Pcfc.T2	0.723	0.522729
	w_pc_t3					w_pc_t3					w_pc_t3					w_pc_t3
	Pos.Cont.Er.T3	0.754	0.568516			Pos.Cnt.Asn.T3	0.725	0.525625			Pos.Cont.Mr.T3	0.716	0.512656			Ps.Cnt.Pcfc.T3	0.726	0.527076
	w_pc_t4					w_pc_t4					w_pc_t4					w_pc_t4
	Pos.Cont.Er.T4	0.730	0.5329			Pos.Cnt.Asn.T4	0.727	0.528529			Pos.Cont.Mr.T4	0.710	0.5041			Ps.Cnt.Pcfc.T4	0.738	0.544644
	w_nc_t1					w_nc_t1					w_nc_t1					w_nc_t1
	Neg.Cont.Er.T1	0.793	0.628849	0.622961		Neg.Cnt.Asn.T1	0.802	0.643204	0.661018		Neg.Cont.Mr.T1	0.793	0.628849	0.620572		Ng.Cnt.Pcfc.T1	0.809	0.654481	0.665879
	w_nc_t2					w_nc_t2					w_nc_t2					w_nc_t2
	Neg.Cont.Er.T2	0.779	0.606841			Neg.Cnt.Asn.T2	0.812	0.659344			Neg.Cont.Mr.T2	0.786	0.617796			Ng.Cnt.Pcfc.T2	0.815	0.664225
	w_nc_t3					w_nc_t3					w_nc_t3					w_nc_t3
	Neg.Cont.Er.T3	0.797	0.635209			Neg.Cnt.Asn.T3	0.819	0.670761			Neg.Cont.Mr.T3	0.791	0.625681			Ng.Cnt.Pcfc.T3	0.822	0.675684
	w_nc_t4					w_nc_t4					w_nc_t4				w_nc_t4	=~
	Neg.Cont.Er.T4	0.788	0.620944			Neg.Cnt.Asn.T4	0.819	0.670761			Neg.Cont.Mr.T4	0.781	0.609961			Ng.Cnt.Pcfc.T4	0.818	0.669124
	w_wa_t1					w_wa_t1					w_wa_t1					w_wa_t1
	Warm.NZEuro.T1	0.748	0.559504	0.55323		Warm.Asians.T1	0.681	0.463761	0.475093		Warm.Maori.T1	0.691	0.477481	0.478937		Warm.Pacifc.T1	0.687	0.471969	0.484447
	w_wa_t2					w_wa_t2					w_wa_t2					w_wa_t2
	Warm.NZEuro.T2	0.746	0.556516			Warm.Asians.T2	0.692	0.478864			Warm.Maori.T2	0.705	0.497025			Warm.Pacifc.T2	0.697	0.485809
	w_wa_t3					w_wa_t3					w_wa_t3					w_wa_t3
	Warm.NZEuro.T3	0.751	0.564001			Warm.Asians.T3	0.689	0.474721			Warm.Maori.T3	0.691	0.477481			Warm.Pacifc.T3	0.702	0.492804
	w_wa_t4					w_wa_t4					w_wa_t4					w_wa_t4
	Warm.NZEuro.T4	0.730	0.5329			Warm.Asians.T4	0.695	0.483025			Warm.Maori.T4	0.681	0.463761			Warm.Pacifc.T4	0.698	0.487204
	w_an_t1					w_an_t1					w_an_t1					w_an_t1
	Anger.NZEur.T1	0.807	0.651249	0.673284		Anger.Asins.T1	0.788	0.620944	0.634837		Anger.Maori.T1	0.772	0.595984	0.596026		Anger.Pacfc.T1	0.803	0.644809	0.656531
	w_an_t2					w_an_t2					w_an_t2					w_an_t2
	Anger.NZEur.T2	0.824	0.678976			Anger.Asins.T2	0.800	0.64			Anger.Maori.T2	0.780	0.6084			Anger.Pacfc.T2	0.815	0.664225
	w_an_t3					w_an_t3					w_an_t3					w_an_t3
	Anger.NZEur.T3	0.828	0.685584			Anger.Asins.T3	0.801	0.641601			Anger.Maori.T3	0.774	0.599076			Anger.Pacfc.T3	0.815	0.664225
	w_an_t4					w_an_t4					w_an_t4					w_an_t4
	Anger.NZEur.T4	0.823	0.677329			Anger.Asins.T4	0.798	0.636804			Anger.Maori.T4	0.762	0.580644			Anger.Pacfc.T4	0.808	0.652864
			0

## Sheet: Bohman & Mikilikoswka
Bohman &Mikilikoswka
Latent	Variables:
	Estimate	Std. all		mean
	RI_fr
	friendshipT1	0.535	0.286225	0.249748	1.00029
	friendshipT2	0.511	0.261121
	friendshipT3	0.512	0.262144
	friendshipT4	0.457	0.208849
	friendshipT5	0.480	0.2304
	RI_pre
	prejudiceT1	0.596	0.355216	0.345118	0.999694
	prejudiceT2	0.597	0.356409
	prejudiceT3	0.629	0.395641
	prejudiceT4	0.561	0.314721
	prejudiceT5	0.551	0.303601
	w_frT1
	friendshipT1	0.845	0.714025	0.750547
	w_frT2
	friendshipT2	0.860	0.7396
	w_frT3
	friendshipT3	0.859	0.737881
	w_frT4
	friendshipT4	0.890	0.7921
	w_frT5
	friendshipT5	0.877	0.769129
	w_preT1
	prejudiceT1	0.803	0.644809	0.654576
	w_preT2
	prejudiceT2	0.802	0.643204
	w_preT3
	prejudiceT3	0.777	0.603729
	w_preT4
	prejudiceT4	0.828	0.685584
	w_preT5
	prejudiceT5	0.834	0.695556

## Sheet: Bohmert & DeMaris
	Estimate	Std.all		mean
	RI_friends
	friends_t1	0.52	0.2704	0.274914	0.999673
	friends_t2	0.553	0.305809
	friends_t3	0.502	0.252004
	friends_t4	0.521	0.271441
	RI_affirmative
	affirmative_t1	0.786	0.617796	0.504421	1.0023
	affirmative_t2	0.715	0.511225
	affirmative_t3	0.677	0.458329
	affirmative_t4	0.656	0.430336
	RI_common
	common_t1	0.531	0.281961	0.275001	0.995093
	common_t2	0.545
	common_t3	0.545	0.297025
	common_t4	0.496	0.246016
	w_friends_t1
	friends_t1	0.854	0.729316	0.72476
	w_friends_t2
	friends_t2	0.833	0.693889
	w_friends_t3
	friends_t3	0.865	0.748225
	w_friends_t4
	friends_t4	0.853	0.727609
	w_affirmative_t1
	affirmative_t1	0.618	0.381924	0.497882
	w_affirmative_t2
	affirmative_t2	0.699
	w_affirmative_t3
	affirmative_t3	0.736	0.541696
	w_affirmative_t4
	affirmative_t4	0.755	0.570025
	w_common_t1
	common_t1	0.848	0.719104	0.720092
	w_common_t2
	common_t2	0.839	0.703921
	w_common_t3
	common_t3	0.839	0.703921
	w_common_t4
	common_t4	0.868	0.753424

## Sheet: Bohrer
Bohrer
Latent	Variables:
	Estimate	Std.all
	RI_pc
	m_pc_t1	0.784	0.614656	0.628085	0.999928
	m_pc_t2	0.792	0.627264
	m_pc_t3	0.797	0.635209
	m_pc_t4	0.797	0.635209
	RI_att
	m_att_t1	0.736	0.541696	0.644689	0.999608
	m_att_t2	0.831	0.690561
	m_att_t3	0.815	0.664225
	m_att_t4	0.826	0.682276
	w_pc_t1
	m_pc_t1	0.621	0.385641	0.371843
	w_pc_t2
	m_pc_t2	0.610	0.3721
	w_pc_t3
	m_pc_t3	0.604	0.364816
	w_pc_t4
	m_pc_t4	0.604	0.364816
	w_att_t1
	m_att_t1	0.677	0.458329	0.354919
	w_att_t2
	m_att_t2	0.556	0.309136
	w_att_t3
	m_att_t3	0.579	0.335241
	w_att_t4
	m_att_t4	0.563	0.316969

## Sheet: Bracegirdle
RICLPM Bracegirdle
Latent	Variables:
	Estimate	Std.all
	Bet.Con
	NOGF1	0.791	0.625681	0.646112	0.999793
	NOGF2	0.808	0.652864
	NOGF3	0.829	0.687241
	NOGF4	0.776	0.602176
	NOGF5	0.814	0.662596
	Bet.Att
	OGAttW1	0.650	0.4225	0.505057	1.00014
	OGAttW2	0.712	0.506944
	OGAttW3	0.729	0.531441
	OGAttW4	0.724	0.524176
	OGAttW5	0.735	0.540225
	W.Con1
	NOGF1	0.612	0.374544	0.353681
	W.Con2
	NOGF2	0.589	0.346921
	W.Con3
	NOGF3	0.559	0.312481
	W.Con4
	NOGF4	0.630	0.3969
	W.Con5
	NOGF5	0.581	0.337561
	W.Att1
	OGAttW1	0.760	0.5776	0.495083
	W.Att2
	OGAttW2	0.702	0.492804
	W.Att3
	OGAttW3	0.685	0.469225
	W.Att4
	OGAttW4	0.690	0.4761
	W.Att5
	OGAttW5	0.678	0.459684

## Sheet: Cernat
Cernat parents sample emotion and stereotypes							teenage sample emotions and stereotype
Latent	Variables:					Latent	Variables:
	Estimate	Std.all		means			Estimate	Std.all		means
	RI_pc						RI_pc
	p1fr	0.612	0.374544	0.406333	1.00055		e1fr	0.687	0.471969	0.511785	1.00003
	p2fr	0.641	0.410881				e2fr	0.715	0.511225
	p3fr	0.641	0.410881				e3fr	0.764	0.583696
	p4fr	0.655	0.429025				e4fr	0.693	0.480249
	RI_nc						RI_nc
	p1dn	NA	#VALUE!				e1dn	0.245	0.060025	0.0537868	1.00052
	p2dn	NA	#VALUE!				e2dn	0.231	0.053361
	p3dn	NA	#VALUE!				e3dn	0.231	0.053361
	p4dn	NA	#VALUE!				e4dn	0.220	0.0484
	RI_st						RI_st
	p1st	0.306	0.093636	0.0913702	1.00006		e1st	0.464	0.215296	0.233227	1.00022
	p2st	0.306	0.093636				e2st	0.499	0.249001
	p3st	0.297	0.088209				e3st	0.491	0.241081
	p4st	0.3	0.09				e4st	0.477	0.227529
	RI_em						RI_em
	p1em	0.513	0.263169	0.28458	0.999538		e1em	0.403	0.162409	0.148172	1.00013
	p2em	0.525	0.275625				e2em	0.379	0.143641
	p3em	0.55	0.3025				e3em	0.371	0.137641
	p4em	0.545	0.297025				e4em	0.386	0.148996
	w_pc_t1						w_pc_t1
	p1fr	0.791	0.625681	0.594216			e1fr	0.727	0.528529	0.488249
	w_pc_t2						w_pc_t2
	p2fr	0.768	0.589824				e2fr	0.699	0.488601
	w_pc_t3						w_pc_t3
	p3fr	0.768	0.589824				e3fr	0.645	0.416025
	w_pc_t4						w_pc_t4
	p4fr	0.756	0.571536				e4fr	0.721	0.519841
	w_nc_t1						w_nc_t1
	p1dn	1.043	1.08785	1.07696			e1dn	0.970	0.9409	0.946734
	w_nc_t2						w_nc_t2
	p2dn	1.043	1.08785				e2dn	0.973	0.946729
	w_nc_t3						w_nc_t3
	p3dn	1.035	1.07122				e3dn	0.973	0.946729
	w_nc_t4						w_nc_t4
	p4dn	1.03	1.0609				e4dn	0.976	0.952576
	w_st_t1						w_st_t1
	p1st	0.952	0.906304	0.908687			e1st	0.886	0.784996	0.766992
	w_st_t2						w_st_t2
	p2st	0.952	0.906304				e2st	0.867	0.751689
	w_st_t3						w_st_t3
	p3st	0.955	0.912025				e3st	0.871	0.758641
	w_st_t4						w_st_t4
	p4st	0.954	0.910116				e4st	0.879	0.772641
	w_em_t1			0.714958			w_em_t1
	p1em	0.858	0.736164				e1em	0.915	0.837225	0.851955
	w_em_t2						w_em_t2
	p2em	0.851	0.724201				e2em	0.925	0.855625
	w_em_t3						w_em_t3
	p3em	0.835	0.697225				e3em	0.929	0.863041
	w_em_t4						w_em_t4
	p4em	0.838	0.702244				e4em	0.923	0.851929

## Sheet: Hässler
Latent	Variables:
	Estimate	Std.all		means
	RI_pc
	OGFriends_t1	0.710	0.5041	0.526715	1.00019
	OGFriends_t2	0.733	0.537289
	OGFriends_t3	0.734	0.538756
	RI_trust
	Trust_t1	0.671	0.450241	0.491894	0.999777
	Trust_t2	0.708	0.501264
	Trust_t3	0.724	0.524176
	w_pc_t1
	OGFriends_t1	0.704	0.495616	0.473473
	w_pc_t2
	OGFriends_t2	0.681	0.463761
	w_pc_t3
	OGFriends_t3	0.679	0.461041
	w_trust_t1
	Trust_t1	0.741	0.549081	0.507884
	w_trust_t2
	Trust_t2	0.707	0.499849
	w_trust_t3
	Trust_t3	0.689	0.474721

## Sheet: Jugert
	Estimate	Std.all		means
	RI_pc
	ShareOGFrindt1	0.757	0.573049	0.758465	0.999423
	ShareOGFrindt2	0.889	0.790321
	ShareOGFrindt3	0.955	0.912025
	RI_aa
	m_aa_t1	0.503	0.253009	0.370521	0.999545
	m_aa_t2	0.577	0.332929
	m_aa_t3	0.725	0.525625
	RI_oo
	m_oo_t1	0.683	0.466489	0.498918	1.00039
	m_oo_t2	0.659	0.434281
	m_oo_t3	0.772	0.595984
	w_pc_t1
	ShareOGFrindt1	0.653	0.426409	0.240958
	w_pc_t2
	ShareOGFrindt2	0.457	0.208849
	w_pc_t3
	ShareOGFrindt3	0.296	0.087616
	w_aa_t1
	m_aa_t1	0.864	0.746496	0.629024
	w_aa_t2
	m_aa_t2	0.816	0.665856
	w_aa_t3
	m_aa_t3	0.689	0.474721
	w_oo_t1
	m_oo_t1	0.73	0.5329	0.501468
	w_oo_t2
	m_oo_t2	0.753	0.567009
	w_oo_t3
	m_oo_t3	0.636	0.404496

[truncated: 12 more sheets: Kotzur & Wager, Levin et al 2003, Levin et al 2007, Stark, Swart et al., van Laar et al., Van Zalk et al., Vezzali et al., Wagner et al., Wölfer & Hewstone, Wölfer (2016), Wölfer (2019)]
